# Supplementary material for: Novel kinase-activating genetic events in non-small cell lung carcinomas
Source: Explor Target Antitumor Ther. 2025 Jul 9;6:1002330. doi: 10.37349/etat.2025.1002330 (PMC12256180; doi:10.37349/etat.2025.1002330)
Supplement: Supplementary file 1 [file 1002330_sup_1.xlsx]

## Sheet: kinome_high_expression_panel
Supplementary table 1. A panel of 207 genes with a high level of expression
chr	gene_id	symbol.x
chr1	ENSG00000000938	FGR
chr1	ENSG00000004455	AK2
chr7	ENSG00000004799	PDK4
chr1	ENSG00000008128	CDK11A
chr1	ENSG00000008130	NADK
chr7	ENSG00000009954	BAZ1B
chr6	ENSG00000010810	FYN
chr11	ENSG00000011405	PIK3C2A
chr2	ENSG00000011566	MAP4K3
chr14	ENSG00000012983	MAP4K5
chr2	ENSG00000013441	CLK1
chr14	ENSG00000027075	PRKCH
chr2	ENSG00000028116	VRK2
chr17	ENSG00000034152	MAP2K3
chr15	ENSG00000035664	DAPK2
chr5	ENSG00000037280	FLT4
chr4	ENSG00000038210	PI4K2B
chr5	ENSG00000038382	TRIO
chr19	ENSG00000039650	PNKP
chr6	ENSG00000047936	ROS1
chr12	ENSG00000059758	CDK17
chr15	ENSG00000062524	LTK
chr1	ENSG00000065243	PKN2
chr10	ENSG00000065613	SLK
chr7	ENSG00000065883	CDK13
chr1	ENSG00000066056	TIE1
chr15	ENSG00000067225	PKM
chr1	ENSG00000067606	PRKCZ
chr18	ENSG00000067900	ROCK1
chr17	ENSG00000068120	COASY
chr3	ENSG00000068745	IP6K2
chr16	ENSG00000070770	CSNK2A2
chr6	ENSG00000071242	RPS6KA2
chr19	ENSG00000072062	PRKACA
chr11	ENSG00000072518	MARK2
chr5	ENSG00000072786	STK10
chr3	ENSG00000073803	MAP3K13
chr14	ENSG00000075413	MARK3
chr8	ENSG00000077782	FGFR1
chrX	ENSG00000078061	ARAF
chr18	ENSG00000078142	PIK3C3
chr1	ENSG00000079277	MKNK1
chr1	ENSG00000081026	MAGI3
chr2	ENSG00000081320	STK17B
chr5	ENSG00000085231	AK6
chr6	ENSG00000085511	MAP3K4
chr10	ENSG00000086475	SEPHS1
chr19	ENSG00000086544	ITPKC
chr12	ENSG00000089022	MAPKAPK5
chr12	ENSG00000090376	IRAK3
chr6	ENSG00000096063	SRPK1
chr9	ENSG00000096968	JAK2
chr19	ENSG00000099875	MKNK2
chr22	ENSG00000100030	MAPK1
chr20	ENSG00000101109	STK4
chr20	ENSG00000101266	CSNK2A1
chr20	ENSG00000101336	HCK
chrX	ENSG00000102144	PGK1
chrX	ENSG00000102225	CDK16
chr13	ENSG00000102572	STK24
chr16	ENSG00000102882	MAPK3
chr16	ENSG00000103024	NME3
chr16	ENSG00000103507	BCKDK
chr15	ENSG00000103653	CSK
chr8	ENSG00000104312	RIPK2
chr8	ENSG00000104365	IKBKB
chr8	ENSG00000104375	STK3
chr19	ENSG00000105221	AKT2
chr19	ENSG00000105287	PRKD2
chr19	ENSG00000105397	TYK2
chr7	ENSG00000105976	MET
chr9	ENSG00000106733	NMRK1
chr9	ENSG00000106799	TGFBR1
chr9	ENSG00000106992	AK1
chr10	ENSG00000107968	MAP3K8
chr17	ENSG00000108443	RPS6KB1
chr17	ENSG00000108946	PRKAR1A
chr11	ENSG00000110422	HIPK3
chr12	ENSG00000111725	PRKAB1
chr6	ENSG00000112062	MAPK14
chr6	ENSG00000112079	STK38
chr5	ENSG00000113712	CSNK1A1
chr5	ENSG00000113721	PDGFRB
chr2	ENSG00000114956	DGUOK
chr2	ENSG00000115020	PIKFYVE
chr2	ENSG00000115170	ACVR1
chr2	ENSG00000115825	PRKD3
chr1	ENSG00000116199	FAM20B
chr1	ENSG00000117676	RPS6KA1
chr6	ENSG00000118515	SGK1
chr9	ENSG00000119408	NEK6
chr9	ENSG00000120156	TEK
chr19	ENSG00000123143	PKN1
chr12	ENSG00000123374	CDK2
chr2	ENSG00000124357	NAGK
chr20	ENSG00000125779	PANK2
chr19	ENSG00000126934	MAP2K2
chr15	ENSG00000128829	EIF2AK4
chr19	ENSG00000130669	PAK4
chr3	ENSG00000132155	RAF1
chr5	ENSG00000132356	PRKAA1
chr1	ENSG00000133056	PIK3C2B
chr19	ENSG00000133275	CSNK1G2
chr2	ENSG00000134318	ROCK2
chr2	ENSG00000134326	CMPK2
chr4	ENSG00000134853	PDGFRA
chr12	ENSG00000135090	TAOK3
chr6	ENSG00000135341	MAP3K7
chr12	ENSG00000135446	CDK4
chr9	ENSG00000136807	CDK9
chr6	ENSG00000137193	PIM1
chr6	ENSG00000137275	RIPK1
chr4	ENSG00000138756	BMP2K
chr4	ENSG00000138801	PAPSS1
chr12	ENSG00000139163	ETNK1
chr12	ENSG00000139567	ACVRL1
chr17	ENSG00000141503	MINK1
chr17	ENSG00000141506	PIK3R5
chr17	ENSG00000141551	CSNK1D
chr17	ENSG00000141736	ERBB2
chr21	ENSG00000141959	PFKL
chr14	ENSG00000142208	AKT1
chr1	ENSG00000142733	MAP3K6
chr1	ENSG00000143393	PI4KB
chr1	ENSG00000143398	PIP5K1A
chr1	ENSG00000143774	GUK1
chr4	ENSG00000145349	CAMK2D
chr5	ENSG00000145632	PLK2
chr5	ENSG00000145675	PIK3R1
chr5	ENSG00000145725	PPIP5K2
chr7	ENSG00000146648	EGFR
chrX	ENSG00000147224	PRPS1
chr9	ENSG00000147853	AK3
chr16	ENSG00000149930	TAOK2
chr13	ENSG00000150457	LATS2
chr5	ENSG00000151292	CSNK1G3
chr1	ENSG00000151414	NEK7
chr1	ENSG00000152332	UHMK1
chr10	ENSG00000155252	PI4K2A
chr10	ENSG00000156110	ADK
chr10	ENSG00000156515	HK1
chr21	ENSG00000157540	DYRK1A
chr7	ENSG00000157764	BRAF
chr15	ENSG00000159322	ADPGK
chr2	ENSG00000159399	HK2
chr21	ENSG00000160209	PDXK
chr5	ENSG00000160867	FGFR4
chr5	ENSG00000160883	HK3
chr1	ENSG00000162368	CMPK1
chr1	ENSG00000162434	JAK1
chr1	ENSG00000162889	MAPKAPK2
chr1	ENSG00000163344	PMVK
chr1	ENSG00000163349	HIPK1
chr3	ENSG00000163513	TGFBR2
chr1	ENSG00000163545	NUAK2
chr3	ENSG00000163558	PRKCI
chr3	ENSG00000163788	SNRK
chr3	ENSG00000163932	PRKCD
chr4	ENSG00000164023	SGMS2
chr7	ENSG00000164543	STK17A
chr11	ENSG00000166333	ILK
chr16	ENSG00000166548	TK2
chr12	ENSG00000166908	PIP4K2C
chr19	ENSG00000167601	AXL
chr19	ENSG00000167657	DAPK3
chr15	ENSG00000169032	MAP2K1
chr8	ENSG00000169398	PTK2
chr2	ENSG00000169967	MAP3K2
chr10	ENSG00000170525	PFKFB3
chr2	ENSG00000171132	PRKCE
chr3	ENSG00000172939	OXSR1
chr11	ENSG00000173020	GRK2
chr11	ENSG00000173327	MAP3K11
chr15	ENSG00000173517	PEAK1
chr1	ENSG00000173846	PLK3
chr3	ENSG00000176095	IP6K1
chr18	ENSG00000176105	YES1
chr1	ENSG00000176444	CLK2
chrX	ENSG00000177189	RPS6KA3
chr4	ENSG00000178950	GAK
chr15	ENSG00000179335	CLK3
chr16	ENSG00000179583	CIITA
chr3	ENSG00000180370	PAK2
chr22	ENSG00000182541	LIMK2
chr12	ENSG00000183735	TBK1
chrX	ENSG00000184216	IRAK1
chr14	ENSG00000184304	PRKD1
chr10	ENSG00000185532	PRKG1
chr12	ENSG00000188906	LRRK2
chr1	ENSG00000196182	STK40
chr7	ENSG00000196411	EPHB4
chr9	ENSG00000196730	DAPK1
chr20	ENSG00000198276	UCKL1
chr22	ENSG00000198355	PIM3
chr2	ENSG00000198586	TLK1
chr10	ENSG00000198682	PAPSS2
chr14	ENSG00000198752	CDC42BPB
chr10	ENSG00000198873	GRK5
chr17	ENSG00000198909	MAP3K3
chr2	ENSG00000204217	BMPR2
chr6	ENSG00000204435	CSNK2B
chr10	ENSG00000213341	CHUK
chr22	ENSG00000213923	CSNK1E
chr17	ENSG00000239672	NME1
chr17	ENSG00000243678	NME2
chr8	ENSG00000253729	PRKDC
chr8	ENSG00000254087	LYN

## Sheet: kinome_low&med_expression_panel
Supplementary table 2. A panel of 443 genes with low and medium level of expression
chr	gene_id	symbol.x
chr17	ENSG00000004660	CAMKK1
chr17	ENSG00000005882	PDK2
chr17	ENSG00000006062	MAP3K14
chr14	ENSG00000006432	MAP3K9
chr7	ENSG00000006530	AGK
chr5	ENSG00000006837	CDKL3
chr19	ENSG00000007047	MARK4
chr19	ENSG00000007264	MATK
chrX	ENSG00000008086	CDKL5
chr1	ENSG00000008118	CAMK1G
chr12	ENSG00000010219	DYRK4
chrX	ENSG00000010671	BTK
chr1	ENSG00000027644	INSRR
chr9	ENSG00000030304	MUSK
chr3	ENSG00000044524	EPHA3
chr5	ENSG00000050748	MAPK9
chr3	ENSG00000051382	PIK3CB
chr2	ENSG00000055332	EIF2AK2
chr7	ENSG00000058091	CDK14
chr7	ENSG00000058404	CAMK2B
chr5	ENSG00000058729	RIOK2
chr3	ENSG00000058866	DGKG
chr10	ENSG00000059573	ALDH18A1
chr12	ENSG00000060140	STYK1
chr3	ENSG00000061938	TNK2
chr19	ENSG00000063176	SPHK2
chr14	ENSG00000063761	ADCK1
chr7	ENSG00000064393	HIPK2
chr12	ENSG00000065357	DGKA
chr12	ENSG00000065361	ERBB3
chr3	ENSG00000065534	MYLK
chr17	ENSG00000065559	MAP2K4
chr10	ENSG00000065675	PRKCQ
chr10	ENSG00000066468	FGFR2
chr10	ENSG00000067057	PFKP
chrX	ENSG00000067992	PDK3
chr4	ENSG00000068078	FGFR3
chr5	ENSG00000069020	MAST4
chr15	ENSG00000069956	MAPK6
chr1	ENSG00000070759	TESK2
chr5	ENSG00000070808	CAMK2A
chr1	ENSG00000070886	EPHA8
chr2	ENSG00000071054	MAP4K4
chr2	ENSG00000071909	MYO3B
chrX	ENSG00000072133	RPS6KA6
chr2	ENSG00000072195	SPEG
chr4	ENSG00000073331	ALPK1
chr12	ENSG00000074590	NUAK1
chr4	ENSG00000074966	TXK
chr19	ENSG00000076984	MAP2K7
chr19	ENSG00000077009	NMRK2
chr2	ENSG00000077044	DGKD
chrX	ENSG00000077264	PAK3
chr3	ENSG00000080224	EPHA6
chr14	ENSG00000080823	MOK
chr17	ENSG00000083290	ULK2
chr1	ENSG00000086015	MAST2
chr17	ENSG00000087095	NLK
chr20	ENSG00000087586	AURKA
chr2	ENSG00000091436	MAP3K20
chr15	ENSG00000092439	TRPM7
chr15	ENSG00000092445	TYRO3
chr3	ENSG00000093217	XYLB
chr5	ENSG00000095015	MAP3K1
chr10	ENSG00000095777	MYO3A
chr9	ENSG00000097007	ABL1
chr1	ENSG00000097046	CDC7
chr19	ENSG00000099308	MAST3
chr22	ENSG00000100077	GRK3
chr22	ENSG00000100288	CHKB
chr22	ENSG00000100422	CERK
chr14	ENSG00000100490	CDKL1
chr14	ENSG00000100605	ITPK1
chr14	ENSG00000100749	VRK1
chr14	ENSG00000100784	RPS6KA5
chr20	ENSG00000101049	SGK2
chr20	ENSG00000101213	PTK6
chr20	ENSG00000101306	MYLK2
chr20	ENSG00000101349	PAK5
chr18	ENSG00000101782	RIOK3
chrX	ENSG00000101911	PRPS2
chrX	ENSG00000102010	BMX
chrX	ENSG00000102096	PIM2
chr13	ENSG00000102755	FLT1
chr13	ENSG00000102780	DGKH
chr16	ENSG00000103202	NME4
chr16	ENSG00000103319	EEF2K
chr8	ENSG00000104205	SGK3
chr19	ENSG00000104814	MAP4K1
chr19	ENSG00000104879	CKM
chr19	ENSG00000104936	DMPK
chr19	ENSG00000105053	VRK3
chr19	ENSG00000105146	AURKC
chr19	ENSG00000105204	DYRK1B
chr19	ENSG00000105613	MAST1
chr19	ENSG00000105639	JAK3
chr19	ENSG00000105647	PIK3R2
chr7	ENSG00000105810	CDK6
chr7	ENSG00000105851	PIK3CG
chr7	ENSG00000106617	PRKAG2
chr7	ENSG00000106633	GCK
chr7	ENSG00000106683	LIMK1
chr9	ENSG00000107140	TESK1
chr9	ENSG00000107242	PIP5K1B
chr10	ENSG00000107643	MAPK8
chr10	ENSG00000107779	BMPR1A
chr17	ENSG00000108479	GALK1
chr17	ENSG00000108984	MAP2K6
chr4	ENSG00000109339	MAPK10
chr11	ENSG00000110721	CHKA
chr12	ENSG00000110921	MVK
chr12	ENSG00000110931	CAMKK2
chr6	ENSG00000111816	FRK
chr6	ENSG00000111837	MAK
chr6	ENSG00000112144	ICK
chr6	ENSG00000112739	PRPF4B
chr6	ENSG00000112742	TTK
chr5	ENSG00000113240	CLK4
chr5	ENSG00000113263	ITK
chr3	ENSG00000114124	GRK7
chr3	ENSG00000114268	PFKFB4
chr3	ENSG00000114302	PRKAR2A
chr3	ENSG00000114670	NEK11
chr3	ENSG00000114738	MAPKAPK3
chr3	ENSG00000114739	ACVR2B
chr3	ENSG00000114904	NEK4
chr2	ENSG00000115085	ZAP70
chr2	ENSG00000115592	PRKAG3
chr2	ENSG00000115661	STK16
chr2	ENSG00000115687	PASK
chr2	ENSG00000115694	STK25
chr2	ENSG00000115977	AAK1
chr2	ENSG00000116106	EPHA4
chr1	ENSG00000116141	MARK1
chr1	ENSG00000116783	TNNI3K
chr1	ENSG00000117020	AKT3
chr1	ENSG00000117266	CDK18
chr1	ENSG00000117650	NEK2
chr19	ENSG00000118046	STK11
chr9	ENSG00000119121	TRPM6
chr14	ENSG00000119638	NEK9
chr5	ENSG00000120137	PANK3
chr10	ENSG00000120539	MASTL
chr8	ENSG00000120899	PTK2B
chr3	ENSG00000121879	PIK3CA
chr2	ENSG00000121989	ACVR2A
chr13	ENSG00000122025	FLT3
chr12	ENSG00000122966	CIT
chrX	ENSG00000123572	NRK
chr2	ENSG00000123612	ACVR1C
chr19	ENSG00000123815	COQ8B
chr1	ENSG00000123836	PFKFB2
chr9	ENSG00000123975	CKS2
chr20	ENSG00000124253	PCK1
chr6	ENSG00000124784	RIOK1
chr4	ENSG00000125388	GRK4
chr20	ENSG00000125508	SRMS
chr20	ENSG00000125834	STK35
chr17	ENSG00000126562	WNK4
chr19	ENSG00000126583	PRKCG
chr9	ENSG00000127080	IPPK
chr12	ENSG00000127334	DYRK2
chr16	ENSG00000127564	PKMYT1
chr4	ENSG00000128052	KDR
chr15	ENSG00000128881	TTBK2
chr14	ENSG00000129465	RIPK3
chr11	ENSG00000130413	STK33
chr9	ENSG00000130717	UCK1
chr19	ENSG00000130758	MAP3K10
chrX	ENSG00000130822	PNCK
chr6	ENSG00000131023	LATS1
chr5	ENSG00000131730	CKMT2
chr1	ENSG00000131791	PRKAB2
chr13	ENSG00000132964	CDK8
chr1	ENSG00000133059	DSTYK
chr13	ENSG00000133083	DCLK1
chr1	ENSG00000133216	EPHB2
chr7	ENSG00000133597	ADCK2
chr5	ENSG00000134058	CDK7
chr3	ENSG00000134070	IRAK2
chr3	ENSG00000134072	CAMK1
chr16	ENSG00000134398	ERN2
chrX	ENSG00000134602	STK26
chr9	ENSG00000135002	RFK
chr7	ENSG00000135250	SRPK2
chr6	ENSG00000135333	EPHA7
chr12	ENSG00000135409	AMHR2
chr12	ENSG00000135503	ACVR1B
chr4	ENSG00000135605	TEC
chr13	ENSG00000136098	NEK3
chr7	ENSG00000136267	DGKB
chr15	ENSG00000136383	ALPK3
chr8	ENSG00000136573	BLK
chr1	ENSG00000136643	RPS6KC1
chr4	ENSG00000137601	NEK1
chr15	ENSG00000137764	MAP2K5
chr15	ENSG00000137825	ITPKA
chr15	ENSG00000137843	PAK6
chr2	ENSG00000138030	KHK
chr2	ENSG00000138395	CDK15
chr4	ENSG00000138669	PRKG2
chr4	ENSG00000138696	BMPR1B
chr4	ENSG00000138769	CDKL2
chr12	ENSG00000139144	PIK3C2G
chr12	ENSG00000139625	MAP3K12
chr14	ENSG00000139908	TSSK4
chr14	ENSG00000140057	AK7
chr15	ENSG00000140443	IGF1R
chr15	ENSG00000140474	ULK3
chr15	ENSG00000140538	NTRK3
chr16	ENSG00000140795	MYLK3
chr16	ENSG00000140992	PDPK1
chr17	ENSG00000141068	KSR1
chr17	ENSG00000141560	FN3KRP
chr18	ENSG00000141639	MAPK4
chr21	ENSG00000142149	HUNK
chr21	ENSG00000142178	SIK1
chr19	ENSG00000142235	LMTK3
chr1	ENSG00000142627	EPHA2
chr4	ENSG00000142731	PLK4
chr1	ENSG00000142875	PRKACB
chr1	ENSG00000143156	NME7
chr1	ENSG00000143179	UCK2
chr1	ENSG00000143322	ABL2
chr1	ENSG00000143479	DYRK3
chr1	ENSG00000143627	PKLR
chr1	ENSG00000143674	MAP3K21
chr1	ENSG00000143772	ITPKB
chr1	ENSG00000143776	CDC42BPA
chr1	ENSG00000143845	ETNK2
chr3	ENSG00000145041	DCAF1
chr4	ENSG00000145214	DGKQ
chr4	ENSG00000145242	EPHA5
chr4	ENSG00000145348	TBCK
chr6	ENSG00000145949	MYLK4
chr6	ENSG00000146216	TTBK1
chr17	ENSG00000146872	TLK2
chr7	ENSG00000146904	EPHA1
chrX	ENSG00000147044	CASK
chrX	ENSG00000147133	TAF1
chr8	ENSG00000147613	PSKH2
chr9	ENSG00000148053	NTRK2
chr9	ENSG00000148057	IDNK
chr10	ENSG00000148660	CAMK2G
chr11	ENSG00000149091	DGKZ
chr11	ENSG00000149269	PAK1
chr11	ENSG00000149311	ATM
chr11	ENSG00000149476	TKFC
chr11	ENSG00000149554	CHEK1
chr10	ENSG00000150867	PIP4K2A
chr10	ENSG00000151151	IPMK
chr5	ENSG00000151422	FER
chr2	ENSG00000152256	PDK1
chr5	ENSG00000152495	CAMK4
chr12	ENSG00000152556	PFKM
chr5	ENSG00000152620	NADK2
chr10	ENSG00000152782	PANK1
chr4	ENSG00000152953	STK32B
chr2	ENSG00000153208	MERTK
chr17	ENSG00000153933	DGKE
chr1	ENSG00000154027	AK5
chr17	ENSG00000154229	PRKCA
chr15	ENSG00000154237	LRRK1
chr3	ENSG00000154310	TNIK
chr1	ENSG00000154358	OBSCN
chr3	ENSG00000154928	EPHB1
chr6	ENSG00000155085	AK9
chr6	ENSG00000155111	CDK19
chr7	ENSG00000155530	LRGUK
chr2	ENSG00000155657	TTN
chr4	ENSG00000156136	DCK
chr9	ENSG00000156345	CDK20
chr10	ENSG00000156510	HKDC1
chr6	ENSG00000156711	MAPK13
chr16	ENSG00000156873	PHKG2
chr15	ENSG00000156958	GALK2
chr15	ENSG00000156970	BUB1B
chr16	ENSG00000157106	SMG1
chr16	ENSG00000157353	FCSK
chr4	ENSG00000157404	KIT
chr7	ENSG00000157680	DGKI
chrX	ENSG00000158571	PFKFB1
chr1	ENSG00000158828	PINK1
chr16	ENSG00000159792	PSKH1
chr9	ENSG00000159921	GNE
chr3	ENSG00000160145	KALRN
chr19	ENSG00000160396	HIPK4
chr9	ENSG00000160447	PKN3
chr19	ENSG00000160469	BRSK1
chr17	ENSG00000160551	TAOK1
chr11	ENSG00000160584	SIK3
chr17	ENSG00000160602	AC010761
chr6	ENSG00000161896	IP6K3
chr11	ENSG00000162302	RPS6KA4
chr1	ENSG00000162408	NOL9
chr1	ENSG00000162409	PRKAA2
chr1	ENSG00000162433	AK4
chr1	ENSG00000162526	TSSK3
chr1	ENSG00000162733	DDR2
chr2	ENSG00000162878	PKDCC
chr1	ENSG00000163050	COQ8A
chr2	ENSG00000163482	STK36
chr3	ENSG00000163491	NEK10
chr3	ENSG00000163673	DCLK3
chr3	ENSG00000163785	RYK
chr3	ENSG00000164078	MST1R
chr7	ENSG00000164715	LMTK2
chr7	ENSG00000164776	PHKG1
chr7	ENSG00000164885	CDK5
chr7	ENSG00000164896	FASTK
chr9	ENSG00000165025	SYK
chr9	ENSG00000165059	PRKACG
chr9	ENSG00000165238	WNK2
chr9	ENSG00000165304	MELK
chr9	ENSG00000165695	AK8
chr10	ENSG00000165731	RET
chr10	ENSG00000165752	STK32C
chr14	ENSG00000166165	CKB
chr11	ENSG00000166483	WEE1
chr17	ENSG00000166484	MAPK7
chr16	ENSG00000166501	PRKCB
chr16	ENSG00000166851	PLK1
chr9	ENSG00000167103	PIP5KL1
chr17	ENSG00000167258	CDK12
chr17	ENSG00000167363	FN3K
chr17	ENSG00000167900	TK1
chr3	ENSG00000168038	ULK4
chr11	ENSG00000168067	MAP4K2
chr8	ENSG00000168078	PBK
chr3	ENSG00000168237	GLYCTK
chr2	ENSG00000168393	DTYMK
chr15	ENSG00000168781	PPIP5K1
chr9	ENSG00000169071	ROR2
chr15	ENSG00000169118	CSNK1G1
chr5	ENSG00000169302	STK32A
chr2	ENSG00000169679	BUB1
chr11	ENSG00000170145	SIK2
chr11	ENSG00000170209	ANKK1
chr10	ENSG00000170312	CDK1
chr4	ENSG00000170390	DCLK2
chr6	ENSG00000170950	PGK2
chr2	ENSG00000171094	ALK
chr19	ENSG00000171105	INSR
chr2	ENSG00000171174	RBKS
chr11	ENSG00000171219	CDC42BPG
chr12	ENSG00000171435	KSR2
chr2	ENSG00000171450	CDK5R2
chr1	ENSG00000171608	PIK3CD
chr2	ENSG00000172071	EIF2AK3
chr3	ENSG00000172113	NME6
chr20	ENSG00000172315	TP53RK
chr11	ENSG00000172409	CLP1
chr1	ENSG00000172456	FGGY
chr8	ENSG00000172680	MOS
chr8	ENSG00000173137	ADCK5
chr1	ENSG00000173207	CKS1B
chr17	ENSG00000174292	TNK1
chr11	ENSG00000174672	BRSK2
chr3	ENSG00000175054	ATR
chr3	ENSG00000175066	GK5
chr1	ENSG00000175087	PDIK1L
chr9	ENSG00000175283	DOLK
chr11	ENSG00000175634	RPS6KB2
chr17	ENSG00000176170	SPHK1
chr2	ENSG00000176601	MAP3K19
chr17	ENSG00000176749	CDK5R1
chr12	ENSG00000177169	ULK1
chr5	ENSG00000177453	NIM1K
chr17	ENSG00000177602	HASPIN
chr7	ENSG00000177706	FAM20C
chr19	ENSG00000178093	TSSK6
chr2	ENSG00000178568	ERBB4
chr17	ENSG00000178607	ERN1
chr17	ENSG00000178999	AURKB
chr16	ENSG00000179918	SEPHS2
chr10	ENSG00000179988	PSTK
chr13	ENSG00000180138	CSNK1A1L
chrX	ENSG00000180815	MAP3K15
chr8	ENSG00000181085	MAPK15
chr17	ENSG00000181409	AATK
chr12	ENSG00000181929	PRKAG1
chr15	ENSG00000182511	FES
chr5	ENSG00000182578	CSF1R
chr3	ENSG00000182580	EPHB3
chr1	ENSG00000182866	LCK
chr10	ENSG00000183049	CAMK1D
chr1	ENSG00000183317	EPHA10
chr21	ENSG00000183421	RIPK4
chr22	ENSG00000183765	CHEK2
chrX	ENSG00000183943	PRKX
chrX	ENSG00000184343	SRPK3
chr16	ENSG00000185324	CDK10
chr22	ENSG00000185386	MAPK11
chr1	ENSG00000185483	ROR1
chr8	ENSG00000185900	POMK
chr13	ENSG00000185974	GRK1
chr19	ENSG00000185988	PLK5
chr19	ENSG00000186111	PIP5K1C
chr22	ENSG00000186716	BCR
chr7	ENSG00000187391	MAGI2
chr19	ENSG00000187550	SBK2
chr22	ENSG00000188130	MAPK12
chr7	ENSG00000188191	PRKAR1B
chr15	ENSG00000188266	HYKK
chr16	ENSG00000188322	SBK1
chr7	ENSG00000196335	STK31
chr3	ENSG00000196455	PIK3R4
chr4	ENSG00000196475	GK2
chr7	ENSG00000196511	TPK1
chrX	ENSG00000196632	WNK3
chr20	ENSG00000197122	SRC
chr13	ENSG00000197168	NEK5
chr17	ENSG00000197417	SHPK
chr6	ENSG00000197442	MAP3K5
chr12	ENSG00000198001	IRAK4
chr5	ENSG00000198055	GRK6
chr14	ENSG00000198208	RPS6KL1
chr1	ENSG00000198400	NTRK1
chr2	ENSG00000198648	STK39
chr1	ENSG00000198793	MTOR
chr18	ENSG00000198796	ALPK2
chrX	ENSG00000198814	GK
chr6	ENSG00000204344	STK19
chr6	ENSG00000204580	DDR1
chr2	ENSG00000205111	CDKL4
chr22	ENSG00000206203	TSSK2
chr12	ENSG00000211455	STK38L
chr5	ENSG00000212122	TSSK1B
chr7	ENSG00000214102	WEE2
chr15	ENSG00000223572	CKMT1A
chr4	ENSG00000229894	GK3P
chr7	ENSG00000229937	PRPS1L1
chr19	ENSG00000231274	SBK3
chr15	ENSG00000237289	CKMT1B
chr22	ENSG00000241973	PI4KA
chr1	ENSG00000248333	CDK11B
chr17	ENSG00000250506	CDK3
chr11	ENSG00000254598	CSNK2A3
chr1	ENSG00000263528	IKBKE
chrX	ENSG00000274588	DGKK
chr21	ENSG00000275993	SIK1B
chr17	ENSG00000276231	PIK3R6
chr17	ENSG00000276293	PIP4K2B

## Sheet: fusions oligos
Supplementary table 3. PCR primers and probes for the detection of newly identified fusions
Fusion	Left Gene	Left Breakpoint	Right Gene	Right Breakpoint	Type of rearrangment	Forvard primer	Reverse primer	Fusion probe
BCR--PKHD1	BCR^ENSG00000186716.21	chr22:23273774:+	PKHD1^ENSG00000170927.15	chr6:51960026:-	translocation	GAGGAGATCACACCCCGAC	AGCTGTGAGTCCTGGACCAT	[Fam]-TAAAGAAAAGTTGCCCTCTCCCTTC-[BHQ1]
CDC42BPG-ATG2A	CDC42BPG^ENSG00000171219.9	chr11:64832428:-	ATG2A^ENSG00000110046.13	chr11:64906815:-	duplication	GTTATCCATGCCCAATCCAG	ACCAGCTCCCCGTGCACA	[ROX]-ATCTTTAGGGATGAGGGTGGGAAG-[BHQ2]
CLTC-RPS6KB1	CLTC^ENSG00000141367.12	chr17:59677188:+	RPS6KB1^ENSG00000108443.14	chr17:59910562:+	deletion	CTGGCCTGTGTTGCTTATGA	CAACTCCCCCATGGTCCAT	[Cy5]-TGATCTGGAACTTATTAATGGTCAGT-[BHQ2]
PRKAG2--PIBF1	PRKAG2^ENSG00000106617.15	chr7:151675420:-	PIBF1^ENSG00000083535.16	chr13:72908531:+	translocation	CCCGACCAGGCCTCCAC	CAGAAGAGGCTTGGAGACTA	[Cy5]-CTCCCTCCAAAGCCGTTTTAACCA-[BHQ2]
FBXL13--PRKAG2	FBXL13^ENSG00000161040.16	chr7:103025063:-	PRKAG2^ENSG00000106617.15	chr7:151572709:-	duplication	ATGTGACATTTCACTGTTACCT	CTCCCTCCATGTTTCAATTTTAT	[Cy3.5]-CATAAATCTGTACCTGTAATATTGCTC-[BHQ2]
SRPK2--GAS6	SRPK2^ENSG00000135250.17	chr7:105146493:-	GAS6^ENSG00000183087.15	chr13:113821018:-	translocation	GAGTGGCAGAAAGCAGGTG	ATGCAGCCGCGGTAGAAC	[FAM]-TCACCGGCACATCTGCAGACCC-[BHQ1]
RPS6KB1--VMP1	RPS6KB1^ENSG00000108443.14	chr17:59914703:+	VMP1^ENSG00000062716.13	chr17:59839768:+	duplication	CAGGAGCAAATACTGGGAAAA	CATGACAACGACCAACTTTTC	[HEX]-TTTCTCCCTTTTTAAGCACCTTCATG-[BHQ1]
STK4--NCOA5	STK4^ENSG00000101109.12	chr20:44978571:+	NCOA5^ENSG00000124160.12	chr20:46065228:-	inversion	CAGACCTCCAGGAGATAATC	GTCTCGCACCTTCCGCC	[HEX]-CAGCAATGTGACAGAGACTATGC-[BHQ1]
ADK--KAT6B	ADK^ENSG00000156110.15	chr10:74314745:+	KAT6B^ENSG00000156650.14	chr10:74959970:+	deletion	ATCATGCTGGTGGCTCTAC	AAACAGAAGCTACATATTGGAA	[Cy5]-ATTAAAGTGGCTCAGCCCCGTGC-[BHQ2]
TAOK1--EFCAB5	TAOK1^ENSG00000160551.12	chr17:29467216:+	EFCAB5^ENSG00000176927.15	chr17:29942240:+	deletion	GAAGTGGTGGCCATCAAGAA	AAGCTCTTTCACTTCAGTTAAG	[Cy5]-CAGTCTACTGAGGAAAACAGAAAAGA-[BHQ2]
MAPK10-RASGEF1B	MAPK10^ENSG00000109339.24	chr4:86064266:-	RASGEF1B^ENSG00000138670.18	chr4:81915358:-	deletion	GCATCCCTACATCAACGTCT	CTTTTGCTTGGTGCTTGATTTC	[FAM]-AAGTGGAGGCGTCTAAAAGTCATTC-[BHQ1]
STK38-CDC73	STK38^ENSG00000112079.9	chr6:36496711:-	CDC73^ENSG00000134371.14	chr1:193135391:+	translocation	GATGATACCTCAAACTTCGATG	GATCGCTGAAGACCTATTTCT	[FAM]-ATTCTTAAGCCAACAGCAACATCGG-[BHQ1]
ATXN2L-SMG1	ATXN2L^ENSG00000168488.18	chr16:28825402:+	SMG1^ENSG00000157106.17	chr16:18876393:-	inversion	CGCAGCAACACCAGGAGAG	GCTGAGCACTGCTTGATAAAC	[JOE]-CCCACAGTCACCTGTTGTTGCTG-[BHQ2]
EGFR--SEPTIN14	EGFR^ENSG00000146648.19	chr7:55181478:+	SEPTIN14^ENSG00000154997.9	chr7:55796092:-	inversion	CTCCCAGTACCTGCTCAAC	CTTATCTCCTCCTGTTGAATCA	[Cy3.5]-AGATCGCAAAGCTGCAGGACAAG-[BHQ2]
GALK2--FGF7	GALK2^ENSG00000156958.15	chr15:49328130:+	FGF7^ENSG00000140285.12	chr15:49483151:+	deletion	TTAGCACCGGAGAAGCAAAG	GCCACAATTCCAACTGCCAC	[Cy5]-CAAACCTGGAGATATCATGGAAATC-[BHQ2]
TAOK1--CNP	TAOK1^ENSG00000160551.12	chr17:29475771:+	CNP^ENSG00000173786.17	chr17:41968068:+	deletion	CATCCCAACAGTATAGAATACA	CGGAAGAAGATCTTGGGCAG	[Cy3.5]-AACACACAGCATGGAACAGAGGC-[BHQ2]
WASF2--FGR	WASF2^ENSG00000158195.11	chr1:27414833:-	FGR^ENSG00000000938.13	chr1:27617296:-	duplication	GGCAAGAATTTGTGGAGTCC	CTCTGCATCCTTTCTCCCAA	[Cy5]-CCAAAGTACCACCCAGAAGTCCC-[BHQ2]
CLIP1--LTK	CLIP1^ENSG00000130779	chr12: 122327947:-	LTK^ENSG00000062524	15: 41507579:-	translocation	GAGGAGCTGAGAAAGCAAG	GCTCTGAGCAGAGTAACATTG	[FAM]-TGTCACCGAGGTTTCCCCAGC-[BHQ1]

## Sheet: mutations oligos
Supplementary table 4. PCR primers and probes for the detection of newly identified mutations
Chr	Position	REF	ALT	Gene	Protein substitution	Forvard primer	Reverse primer	Reference probe	Mutation probe
1	32275576	T	G	LCK	p.Phe129Val	CGGCCTTCGTTCGCTTCC	GAAGGAGCCGTGAGTGTTC	[Hex]-TGAAGAACCAGCTGTGCAGG-[BHQ1]	[Cy5]-TGAСGAACCAGCTGTGCAGG-[BHQ3]
1	46023823	G	C	MAST2	p.Lys541Asn	GTTTCCCAGGGCTGTATTTC	AGTATGTCACGCTCCACGAA	[Hex]-CCATGAAGAAGATCAACAAGCA-[BHQ1]	[Fam]-CCATGAACAAGATCAACAAGCA-[BHQ1]
1	59321726	G	T	FGGY	p.Trp59Cys	CCTGTTGGCTTTTGCAGACC	CACCAGTTTTGCCCATACCT	[Hex]-ACATCTGGGCTGCGTGCTG-[BHQ1]	[Rox]-ACATCTGTGCTGCGTGCTG-[BHQ2]
1	64177651	G	T	ROR1	p.Cys537Phe	CCCTAATGGCAGAACTGCAC	GATCTCATGATGAGGAACTCA	[Hex]-TATTGTCTGCCTTCTAGGTGC-[BHQ1]	[Cy5]-TATTGTCTTCCTTCTAGGTGC-[BHQ3]
1	162500036	G	T	UHMK1	p.Ser117Ile	CTAGTGACTTTGTATGGAGTG	CTGGTGACTGGAATATAAGAG	[Hex]-CCTGGATGTCAGTGTTTCGG-[BHQ1]	[Cy5]-CCTGGATGTCATTGTTTCGG-[BHQ3]
1	179117461	C	T	ABL	p.Asp427Asn	GGAATCACATTAGGGTTCTCT	GTCTCCAGTCATCAATCTACT	[Hex]-CTTAAGCCAAAGTCAGCCACT-[BHQ1]	[Fam]-CTTAAGCCAAAGTTAGCCACT-[BHQ1]
1	204440257	C	A	PIK3C2B	p.Trp1105Leu	CAGTGTGGGGACGACCTTC	GAAGATGACCATGCGCATGT	[Hex]-CTCCTGGACCCAGATCTTG-[BHQ1]	[Fam]-CTCCTGGACCCAGATCTTG-[BHQ1]
1	205528150	C	G	CDK18	p.Ser349Cys	CCACAAAGACTTACTCCAATG	CCACAGTGCTCACTCACCA	[Hex]-CAGAGTACTCCACCCCCATT-[BHQ1]	[Cy5]-CAGAGTACTGCACCCCCATT-[BHQ3]
2	147918462	T	A	ACVR2A	p.Phe278Ile	CATATGGCCTTTGTCAAGAAC	ATATGCCAATCCTCTAGCCAT	[Hex]-ACTATCAGACTTTCTTAAGGCTA-[BHQ1]	[Cy5.5]-ACTATCAGACATTCTTAAGGCTA-[BHQ3]
2	172564574	T	A	PDK1	p.Ile181Asn	TGACAGATGGGTTTGTTTAGC	CTGGCTGGTGACAGGATCC	[Hex]-AGGGTGTGATTGAATACAAGGA-[BHQ1]	[Cy5]-AGGGTGTGAATGAATACAAGGA-[BHQ3]
2	200853964	A	G	CLK1	p.Leu459Ser	ATTGATACCTTTGCTAGCTGTT	AGAGGTTTACAGCGTCTTGAA	[Hex]-CAGTCTAATCGATCGTGGTGA-[BHQ1]	[Cy5]-CAGTCTGATCGATCGTGGTGA-[BHQ3]
2	219481341	C	G	SPEG	p.Arg1803Gly	CTGCAGTCTGACAGGAATCT	GTCTCCTCGAAGGCCACG	[Hex]-ATGACCGGACAACATTGATGAA-[BHQ1]	[Cy5]-ATGACGGGACAACATTGATGAA-[BHQ3]
2	241499292	G	A	STK25	p.Pro184Ser	AGATTAAGAGGAACACATTCGT	ACCCGAGCCAGGCATGGT	[Hex]-ACCTCAGGTGCCATCCAGAA-[BHQ1]	[Rox]-ACCTCAGATGCCATCCAGAA-[BHQ2]
3	38397157	A	G	XYLB	p.His452Arg	GTGCTTGCAGATGTGTTTGAT	CACTTCCAGAGATAGCTGTCT	[Hex]-CAACCTACCATGAAAAGCTCG-[BHQ1]	[Cy5.5]-CAACCTACCACGAAAAGCTCG-[BHQ3]
3	142493161	C	T	ATR	p.Glu2017Lys	GTCGAGCTATGCTACTAGTG	CGTAGTCAACAGAGTTAACTG	[Hex]-CTAACTTTGAAAGCAATGCAATTA-[BHQ1]	[Rox]-CTAACTTTAAAAGCAATGCAATTA-[BHQ2]
3	142496516	C	G	ATR	p.Asp1915His	GTACACTTACCAATGGTCTCT	CTAGCTACCCTGGCACTCT	[Hex]-CTTTAGACCAGATTACAATGAAAT-[BHQ1]	[Cy5]-CTTTAGACCACATTACAATGAAAT-[BHQ3]
4	78844976	T	C	BMP2K	p.Phe199Leu	ATACTACTCATTATTGATTTTCTTT	TTCTACTACATTAACTCCATCTT	[Hex]-ACTTTGTGACTTTGGCAGTGC-[BHQ1]	[Cy5.5]-ACTTTGTGACCTTGGCAGTGC-[BHQ3]
4	86101117	G	A	MAPK10	p.Pro222Leu	GGACTGGCCAGGACAGCA	CTCTCCCGAAGCATCCCTA	[Hex]-ACCACATATGGAGTCATCATGA-[BHQ1]	[Rox]-ACCACATATAGAGTCATCATGA-[BHQ2]
4	106250454	C	A	TBCK	p.Asp208Tyr	ATGCCTTCCTAGAAAAAACATGT	CAATTGTACGACACTTACCCA	[Hex]-AGAAATATCCAAGCTCTGAAATAA-[BHQ1]	[Cy5]-AGAAATATACAAGCTCTGAAATAA-[BHQ3]
5	56883589	G	C	MAP3K1	p.Trp1243Cys	TATGTAGACACCAGAGACTCT	TGCTCCAAGGCCTATCTGTT	[Hex]-ACACTGAATGGCTGAAAGGTC-[BHQ1]	[Cy5.5]-ACACTGAATGCCTGAAAGGTC-[BHQ3]
5	178612457	A	G	CLK4	p.Leu337Ser	GTGATGAACGCACACTGAAAA	GTGTCTACTGACCCAAAATGA	[Hex]-CACAGTACTTTGGTGTCTACC-[BHQ1]	[Fam]-CACAGTACTTCGGTGTCTACC-[BHQ1]
6	7402834	G	A	RIOK1	p.Cys235Tyr	CCTCCAGTTGGTTTAATTTCTA	CCTGATTAAGTTCCTCATTTCT	[Hex]-TTCCTTTACAATAGCCATGACG-[BHQ1]	[Fam]-TTCCTTTATAATAGCCATGACG-[BHQ1]
6	10803770	C	G	MAK	p.Glu205Gln	GTATCATGGCTGAACTCTATAT	CTTAGGGACAAGAGTACTTAC	[Hex]-ATCGACCTCACTTGTCCCTG-[BHQ1]	[Fam]-ATCGACCTGACTTGTCCCTG-[BHQ1]
6	115942559	C	G	FRK	p.Cys458Ser	TTCAAGGTATGACAGGTGCC	TCGTTCCTTAGGCTCTGCAT	[Hex]-CATCCAACTGTCCACAGCAAT-[BHQ1]	[Cy5]-CATCCAACTСTCCACAGCAAT-[BHQ3]
7	100807468	C	A	EPHB4	p.Arg744Leu	CCGAGATGAGCTACGTCCA	GCATTACCAGGGAGCTCGT	[Hex]-TGGCTGCTCGCAACATCCTA-[BHQ1]	[Cy5]-TGGCTGCTCTCAACATCCTA-[BHQ3]
7	137645473	T	A	DGKI	p.Lys268Met	CGTCATCACTGGGTGCACA	CTACCTCAGTTGCTTGCAGA	[Hex]-CTCTTACCTTACCACACTGCT-[BHQ1]	[Cy5.5]-CTCTTACCATACCACACTGCT-[BHQ3]
7	140673943	C	A	ADCK2	p.Pro205Thr	GGACTCACACTGAGCGCTT	GTCTCTGGACGCTGTCAGT	[Hex]-CCCACAGGTTCCCGGTTCT-[BHQ1]	[Cy5]-CCCACAGTTTCCCGGTTCT-[BHQ3]
7	151057136	G	A	CDK5	p.Ala21Val	GCTGCCTTCACCTCTCTCA	GTTTCAGAGCCACGATCTCA	[Hex]-TGTTCAAGGCCAAAAACCGG-[BHQ1]	[Cy5.5]-TGTTCAAGGTCAAAAACCGG-[BHQ3]
7	151077742	G	T	FASTK	p.Leu360Met	CTCCCCACAGGCACCCCT	CCGGTATCCTGGGAGCTC	[Hex]-CAGCAGGGAGAGGTAGCGA-[BHQ1]	[Fam]-CAGCATGGAGAGGTAGCGA-[BHQ1]
8	27828135	C	T	PBK	p.Gly41Asp	GTTCAACTCCAACTATAAATATC	AGGTTAATCTGAAATCTTATACTT	[Hex]-TGGCTTTGGTACTGGGGTAAA-[BHQ1]	[Rox]-TGGCTTTGATACTGGGGTAAA-[BHQ2]
8	140746862	T	C	PTK2	.	GACAGAATGAGACTCCGTCTA	TGACTCCAATCAGCTTCACAA	[Hex]-TTTCCTAGTAACAATGCGTCAG-[BHQ1]	[Cy5.5]-TTTCCTGGTAACAATGCGTCAG-[BHQ3]
9	4719192	C	A	AK3	p.Trp129Cys	ACACAGTGATTAACCTGAATGT	ACAACAACTACTCACCACAGT	[Hex]-CTCGCTGGATTCATCCCGC-[BHQ1]	[Rox]-CTCGCTGTATTCATCCCGC-[BHQ2]
9	99144879	G	A	TGFBR1	p.Gly378Glu	ATGATTCAGCCACAGATACCA	AAGGTGATTTCAGAAGATATTAAA	[Hex]-CAGAGTGGGAACAAAAAGGTAT-[BHQ1]	[Fam]-CAGAGTGGAAACAAAAAGGTAT-[BHQ1]
9	127789200	A	G	CDK9	p.Tyr259Cys	CTGACCGGACTCCATATTCT	GTCACGCACATAGGCCTTC	[Hex]-TGGACAACTATGAGCTGTACG-[BHQ1]	[Rox]-TGGACAACTGTGAGCTGTACG-[BHQ2]
9	130854948	G	T	ABL	p.Arg153Leu	CAAGCAACTACATCACGCCA	TCACTCTCACGCACCAAGAA	[Hex]-TGTGTCCCGCAATGCCGCT-[BHQ1]	[Rox]-TGTGTCCCTCAATGCCGCT-[BHQ2]
10	103999254	G	T	SLK	p.Met241Ile	GGCTGAGATAGAACCACCTC	GCTAATGTAGGTGGCTCAGA	[Hex]-ATCCAATGCGAGTGCTGCTAA-[BHQ1]	[Rox]-ATCCAATTCGAGTGCTGCTAA-[BHQ2]
11	67433445	A	C	RPS6KB2	p.Lys302Gln	ACCATGGATAAGATCATCAGG	GAACACGTGCAGAATGGCTG	[Hex]-CTTTTTGACAAGGTCCCGGG-[BHQ1]	[Fam]-CTGTTTGACAAGGTCCCGGG-[BHQ1]
11	67434052	G	A	RPS6KB2	p.Val322Met	GAAACGGAATCCCAGCCAG	GAGACTCAGCCCTACCCCT	[Hex]-GCACATCAGCAGCATCCCC-[BHQ1]	[Cy5.5]-GCATATCAGCAGCATCCCC-[BHQ3]
13	26337623	C	T	CDK8	p.Ser62Leu	GAAGGATGATAAAGACTATGCT	AGTTGGTACTCATAAGTCAGTT	[Hex]-CTACATGCCGACATAGAGATC-[BHQ1]	[Fam]-CTACATGCCAACATAGAGATC-[BHQ1]
15	50574399	C	G	TRPM7	p.Arg1728Thr	ATAAGGTTCCTTGAAGTTTTCCT	TCTCATCTCCATTATTATTGTTG	[Hex]-TGGAGAATTTAGAAAATACAACAAT-[BHQ1]	[Cy5.5]-TGGAGAATTTACAAAATACAACAAT-[BHQ3]
15	98957103	G	T	IGF1R	p.Met1255Ile	CTCCCGTGTGTCTTGGCTG	CTTTGATGCTGCTGATGATCT	[Hex]-CCAAGATGAGGCCTTCCTTC-[BHQ1]	[Cy5.5]-CCAAGATTAGGCCTTCCTTC-[BHQ3]
16	18850461	C	A	SMG1	p.Asp1687Tyr	TATGATAGTCAAATTACATACCTT	CCATGTCATCTTCTTCGTTGT	[Hex]-AAGATATAACACTTCAGATAACTG-[BHQ1]	[Fam]-AATATATAACACTTCAGATAACTG-[BHQ1]
16	23695909	CC	AA	ERN2	p.Gly532Trp	CTGAGCAACTCACCGTAGTG	CACGAGGGCTGTGAGTGC	[Hex]-AACGAAAGTCCCGCCTGCC-[BHQ1]	[Cy5.5]-AACGAAAGTCAAGCCTGCC-[BHQ3]
17	28122673	G	T	NLK	p.Val177Phe	GGAAAGAGAGTAGCGCTCAA	CAATGCAGGAGGCTTAGGAA	[Hex]-CAGAATCTGGTCTCTTGCAAAA-[BHQ1]	[Cy5.5]-CAGAATCTGTTCTCTTGCAAAA-[BHQ3]
18	21045409	C	A	ROCK1	p.Gly158Val	GCATTCCAAGATGATCGTTATC	CAGTATAGAATCGTGCCCATT	[Hex]-ATCTCCACCAGGCATGTATTC-[BHQ1]	[Rox]-ATCTCCAACAGGCATGTATTC-[BHQ2]
18	42057984	G	T	PIK3C3	p.Gly789Cys	TCCACCAATGAAGCTGAATAAA	CAAATTCTCTGTGCCAAGCAA	[Hex]-CTGTGTGCCCCCCATTCCT-[BHQ1]	[Cy5]-CTGTGTGCACCCCATTCCT-[BHQ3]
19	1220692	G	T	STK11	p.Asp237Tyr	CAACGGCCTGGACACCTTC	CCCACAGGCCGGCAGCT	[Hex]-TCAAGGTGGACATCTGGTCG-[BHQ1]	[Cy5.5]-TCAAGGTGTACATCTGGTCG-[BHQ3]
19	17835206	C	A	JAK3	p.Gly642Cys	TAGGAGTTTGCCAAACAGACT	CGAGCCAGGAGCACCTTC	[Hex]-GGACAAAGGCCTGCCCCA-[BHQ1]	[Rox]-GGACAAATGCCTGCCCCA-[BHQ2]
19	18123365	G	T	MAST3	p.Arg183Leu	GAGAATGTGCTTGATGAGGAA	CACAACTTGGGCCTCCACA	[Hex]-CGCTCTCGCAGTCTCAGGT-[BHQ1]	[Cy5]-CGCTCTCTCAGTCTCAGGT-[BHQ3]
19	40238013	G	C	AKT2	p.Leu263Val	CGTGTCTTCACAGAGGAGC	AGGTCAGCCTGGCGCACA	[Hex]-TACTCAAGAGCCGAGACAATC-[BHQ1]	[Fam]-TACTCAAСAGCCGAGACAATC-[BHQ1]
19	45778550	T	C	DMPK	p.Tyr175Cys	CTGACACTGCTGAGCAAGTT	CCATGCTGCACCCACCTG	[Hex]-CCAGGTAGAAGCGCGCCAT-[BHQ1]	[Rox]-CCAGGCAGAAGCGCGCCAT-[BHQ2]
21	44325220	G	T	PFKL	p.Gly649Cys	CTACACCACGGAGTTCCTG	GCCTCTCAGAGCCTCACC	[Hex]-GGCAAGGGCGTCTTCGACT-[BHQ1]	[Cy5.5]-GGCAAGTGCGTCTTCGACT-[BHQ3]
22	20729351	C	A	PI4KA	p.Trp1548Cys	CAGCCTGAGTGAGAAGCAG	CTCTGGTGAGGCCTGTGTC	[Hex]-CTCGCCTGGAGCATCTCTC-[BHQ1]	[Rox]-CTCGCCTGTAGCATCTCTC-[BHQ2]

## Sheet: Kinases alteration
Supplementary table 5. The list of kinase gene alterations in 89 NSCLCs obtained from young-onset and/or female NSCLC non-smokers
	ID	Age	Sex	Fusions (junction reads in NGS)	Known mutations	Novel mutations	Overexpression
1	P13781	38	m	-	-	FGGY p.W59C, ROR1 p.C537F	-
2	P17905	41	m	-	-	-	CMPK2
3	P17988	48	f	BCR::PKHD1 (97)	-	CDK5 p.A21V	-
4	P18951	46	f	-	-	MAPK10 p.P222L	CDK11B
5	P18966	46	f	-	-	-	PIK3R1, MAP3K20
6	P6058	48	f	-	-	-	-
7	C7252	49	f	-	-	-	-
8	C7450	45	m	-	-	-	-
9	C8898	44	f	-	-	RIOK1 p.C235Y	-
10	C9364	48	m	-	-	UHMK1 p.S117I	-
11	P10756	49	m	-	-	-	MOS
12	P11193	47	m	-	-	NLK p.V177F, ATR p.D1915H	-
13	P11219	45	m	-	-	-	-
14	P11499	50	f	-	-	FRK p.C458S, AKT2 p.L263V	PRKCG
15	P11906	48	m	CDC42BPG::ATG2A (23)	-	-	-
16	P12035	42	m	PRKAG2::PIBF1 (230); FBXL13::PRKAG2 (29); SRPK2::GAS6 (23)	-	-	-
17	P12730	48	m	-	-	-	-
18	P12764	33	m	-	-	CDK9 p.Y259C	-
19	P13041	39	m	CLTC::RPS6KB1 (267); RPS6KB1::VMP1 (249)	-	-	-
20	P13085	47	m	STK4::NCOA5 (111)	-	MAP3K1 p.W1243C, SLK p.M241I, MAST3 p.R183L, PIK3C2B p.W1105L	-
21	P13562	46	m	-	-	-	-
22	P13756	46	f	ADK::KAT6B (163)	PIK3CA p. E545A	-	ERBB2, PIK3R1
23	P14301	44	f	-	-	-	-
24	P14552	38	m	-	-	ACVR2A p.F278I, PDK1 p.I181N	-
25	P14662	42	m	-	-	-	-
26	P15083	42	f	-	-	-	-
27	P15087	49	f	-	-	-	-
28	P16397	42	f	-	-	-	ROS1, PIK3R1
29	P16555	36	f	-	-	ABL2 p.D427N	-
30	P16557	40	f	-	-	CDK18 p.S349C	CMPK2
31	P16603	44	f	-	-	-	-
32	P16940	45	f	-	-	MAK p.E205Q, EPHB4 p.R744L	-
33	P17037	43	f	-	-	-	-
34	P17330	48	m	-	-	-	-
35	P17424	46	m	TAOK1::EFCAB5 (227)	-	-	MAP2K6
36	P17775	38	m	-	-	-	-
37	P17931	49	m	-	ERBB2 p.S310F	ERN2 p.G532D	-
38	P18039	50	m	-	-	DGKI p.K268M, PTK2 c.1820-2T>C, SMG1 p.D1687Y	-
39	P18697	48	m	-	-	-	-
40	P19215	71	f	-	PIK3CA p.M1043V	-	-
41	P19396	50	m	-	-	-
42	P19401	45	m	WASF2::FGR (17)	-	TBCK p.D208Y, ADCK2 p.P205T, CDK8 p.S62L, IGF1R p.M1255I, ROCK1 p.G158V, XYLB p.H452R	-
43	P19659	44	m	-	ERBB2 p.V659D	-	LTK, STK32B
44	P19797	60	f	-	-	RPS6KB2 p.V322M	-
45	P19991	48	m	-	-	CLK1 p.L459S	-
46	P20054	49	f	-	-	PFKL p.G649C	-
47	P20148	60	f	-	-	BMP2K p.F199L, PBK p.G41N	-
48	P20152	66	f	MAPK10::RASGEF1B (63)	EGFR p.H773L + V774M	-	-
49	P20272	70	f	TAOK1::CNP (943)	-	AK3 p.W129C	GRK1
50	P20282	69	f	STK38::CDC73 (129)	-	-	-
51	P20434	34	m	-	-	-	-
52	P20621	73	f	-	-	-	LRRK2
53	P20776	79	f	-	-	LCK p.F129V	-
54	P20896	62	f	ATXN2L::SMG1 (83)	-		-
55	P20961	48	m	-	-	-	-
56	P21099	49	m	-	-	-	-
57	P21113	50	m	-	-	-	CAMK1G, EPHA8, MAST1, TNNI3K, TTBK1, WNK
58	P21300	76	f	-	-	-	-
59	P21382	46	f	-	-	TGFBR1 p.G378E, PI4KA p.W1548C	MAP2K6
60	P21383	43	m	-	-	-	-
61	P21434	62	f	-	ERBB2 p.V659D	-	-
62	P21460	50	f	-	-	-	-
63	P21513	48	m	-	-	-	-
64	P21531	42	f	-	-	ATR p.E2017K	-
65	P21560	38	f	-	-	-	-
66	P21564	44	m	-	-	-	FGFR4
67	P21638	58	f	GALK2--FGF7 (12)	-	-	ITPKC
68	P22152	41	m	EGFR::SEPTIN14 (101)	-	-	-
69	P22445	43	m	-	-	TRPM7 p.R1728T	-
70	P22469	70	f	-	-	-	PIM3, WNK
71	P23210	46	m	-	-	-	-
72	P23240	49	m	-	-	STK25 p.P184S	-
73	P23277	49	m	-	-	MAST2 p.K548N	-
74	P23356	49	m	-	-	-	-
75	P23369	37	m	-	-	-	-
76	P23375	45	m	-	-	ABL1 p.R153L, FASTK p.L360M	MOS
77	P23554	49	m	-	-	DMPK p.Y175C	-
78	P23683	48	m	-	-	JAK3 p.G642C	-
79	P23726	47	m	-	-	PIK3C3 p.G789C	-
80	P24234	50	f	-	-	-	-
81	P24322	46	m	-	-	SPEG p.R1803G	GRK1
82	P24512	29	f	-	-	-	-
83	P24936	45	m	-	-	-	-
84	P25396	45	m	-	-	STK11 p.D237Y	-
85	P5751	47	m	-	-	-	-
86	C5760	40	f	-	-	-	-
87	P8641	46	m	-	-	-	-
88	P8715	45	m	-	-	CLK4 p.L337S, RPS6KB2 p.K302Q	-
89	P8825	38	f	-	-	-	HK3
